# Supplementary material for: The Epithelial Sodium Channel—An Underestimated Drug Target
Source: Int J Mol Sci. 2023 Apr 24;24(9):7775. doi: 10.3390/ijms24097775 (PMC10178586; doi:10.3390/ijms24097775)
Supplement: Supplementary file 1 [file ijms-24-07775-s001.zip]

Archive with 2 entries (2 files):
- Figures S1,S2,S3_17.04..pdf
- Tables S1,S2,S3_17.04..pdf
